# Supplementary material for: Mild Muscle Mitochondrial Fusion Distress Extends Drosophila Lifespan through an Early and Systemic Metabolome Reorganization
Source: Int J Mol Sci. 2021 Nov 9;22(22):12133. doi: 10.3390/ijms222212133 (PMC8618903; doi:10.3390/ijms222212133)
Supplement: Supplementary file 1 [file ijms-22-12133-s001.zip]

Archive with 1 entries (1 files):
- ijms-1431291-supplementary.pdf
